# Supplementary material for: The link between social communication and mental health from childhood to young adulthood: A systematic review
Source: Front Psychiatry. 2022 Oct 6;13:944815. doi: 10.3389/fpsyt.2022.944815 (PMC9584641; doi:10.3389/fpsyt.2022.944815)
Supplement: Supplementary file 2 [file Table_2.xlsx]

## Sheet: Tabelle1
Authors	Yr	In./Ex.	Meth.	Attr.	OoM	Outcome T1 & T2	Stand. Dependent	Stand. Independent	Control techniques	Construct definition outcome	Construct definition SC	Responder rate	Representativeness	Data imputed	Perspective
Askeland et al.	2021	yes	long	no	Concurrent	all	yes	yes	no	replicable	replicable	yes	yes high	no	pro.
Beernink et al.	2007	yes	long	yes	Concurrent	all	no	no	no	replicable	replicable	yes	yes high	no	pro.
Brenne et al.	2019	yes	pre				yes	yes	no	replicable	replicable	yes	not mentioned	no	pro.
Conti-Ramsden et al.	2018	yes	long	yes	Concurrent	all	yes	yes	no	replicable	replicable	yes	yes high	no	pro.
Eadie et al.	2021	yes	pre				yes	yes	no	replicable	replicable	yes	not mentioned	no	pro.
Gilmour	2004	yes	quasi				no	yes	yes	replicable	replicable	yes	not mentioned	no	pro.
Halls et al.	2015	yes	quasi				yes	yes	yes	replicable	replicable	no	not mentioned	no	pro.
Helland et al.	2014	yes	long	yes	Concurrent	all	yes	yes	no	replicable	replicable	yes	not mentioned	no	pro.
Hollo et al.	2019	yes	pre				yes	yes	yes	replicable	replicable	no	not mentioned	no	pro.
James et al.	2020	yes	quasi				yes	yes	yes	replicable	replicable	yes	yes low	no	pro.
Ketelaars et al.	2010	yes	pre				yes	yes	no	replicable	replicable	yes	yes high	no	pro.
Law et al.	2014	yes	pre				yes	yes	no	replicable	replicable	no	not mentioned	no	pro.
Law et al.	2015	yes	long	no	Post	none	yes	yes	no	replicable	replicable	yes	not mentioned	no	pro.
Mackie & Law	2014	yes	quasi				yes	yes	no	replicable	replicable	no	yes high	no	pro.
Mewhort-Buist & Nilsen	2019	yes	pre				yes	no	yes	replicable	replicable	yes	not mentioned	no	pro.
Mok et al.	2014	yes	long	yes	Concurrent	all	yes	yes	no	replicable	replicable	yes	yes high	no	pro.
Möricke et al.	2013	yes	pre				no	no	no	replicable	replicable	yes	yes high	no	pro.
Nilsen et al.	2012	yes	quasi				yes	yes	no	replicable	replicable	no	not mentioned	no	pro.
Oliver et al.	2011	yes	long	yes	Concurrent	all	yes	yes	no	replicable	replicable	yes	yes high	no	pro.
Parke et al.	2021	yes	quasi				yes	yes	no	replicable	replicable	no	not mentioned	no	pro.
Rice et al.	2019	yes	long	yes	Post	some	yes	yes	yes	replicable	replicable	yes	yes high	no	pro.
Riglin et al.	2016	yes	long	yes	Concurrent	all	yes	yes	no	replicable	replicable	yes	yes high	no	pro.
Roy & Chiat	2014	yes	pre				yes	yes	no	replicable	replicable	yes	yes high	no	pro.
Skuse	2009	yes	long	yes	Post	none	yes	yes	yes	replicable	replicable	yes	yes high	yes	pro.
Sullivan et al.	2016	yes	long	yes	Post	some	yes	yes	yes	replicable	replicable	yes	yes high	yes	pro.
Sullivan et al.	2017	yes	long	yes	Concurrent	all	yes	yes	yes	replicable	replicable	yes	yes high	yes	pro.
Theriault et al.	2001	yes	pre				yes	no	no	replicable	replicable	no	not mentioned	no	pro.
Yr, Year; In., inclusion; ex., exclusion; Attr., attrition; OoM, Occasion of Measurement; stand., standardized; SC, Social Communication; pro., prospective
