# Supplementary material for: The link between social communication and mental health from childhood to young adulthood: A systematic review
Source: Front Psychiatry. 2022 Oct 6;13:944815. doi: 10.3389/fpsyt.2022.944815 (PMC9584641; doi:10.3389/fpsyt.2022.944815)
Supplement: Supplementary file 3 [file Table_3.xlsx]

## Sheet: Tabelle1
Authors	Year of publication	Title	Country	Name of study	Type of study	Time span of study	Perspective	N	Control group	Exclusion criteria	Mean age at testing in years, SC (SD)	Mean age at testing in years, MH (SD)	Gender female %	Mean IQ (SD)	Comorbidities	Language	SES	Social Communication variables	Social communication measures	Mental Health variables	Mental Health measures	Main results
Askeland et al.	2021	Early manifestations of genetic risk for neurodevelopmental disorders	Norway		Cohort study	Longitudinal	prospective	15205	no	no exclusion criteria	6 & 18 months and 3 & 8 years	18 months and 3 & 5 & 8 years	48.9	not stated	not stated	not mentioned	mixed group	Social Communication difficulties general	Ages and Stages SC; M-CHAT; Social Communication Questionnaire; short version CCC-2	Innattention &Hyperactivity - ADHD	CBCL ADHD problems scale; Conners Parent Rating Scale Revised; parent/teacher rating scale for disruptive behavior disorders	SC at age 5 correlated moderately with hyperactivity symptoms at age 8.
Beernink et al.	2007	Problem behavior in a community sample of 14-19 month-old children: Common versus uncommon behaviors, structure, and stability	The Netherlands		Cohort study	Longitudinal	prospective	1803	no	no exclusion criteria	1,03 & 1,07	1,03 & 1,07	49.3	not stated	included: 1% physical or mental disability; 4.1% physical disease		mixed group	Communicative intent	Self-constructed questionnaire	Externalising Behaviour & Internalising Behaviour	Self-constructed questionnaire	The variable “communicative intent” correlated significantly with oppositional behavior, attention, dysregulation, and inhibition at both 14 and 19 months.
Brenne & Riemehaug	2019	Pragmatic language impairment general and specific associations to mental health symptom dimensions in a child psychiatric sample	Norway		Pre-experimental	Cross-sectional	prospective	73	no	ASD and ID	8-13 years	8-13 years	25	not stated	included: psychiatric comorbidities (ASD and ID excluded)	not stated	not stated	Pragmatic Language	CCC	Internalized/Externalized /non-externalized (other) problems	Achenbach System of Empirically Based Assessment problem scales (CBCL & TRF)	Children with parent-reported pragmatic language impairment had significantly higher symptom scores on four Child Behavior Checklist scales: Anxious/depressed, withdrawn/depressed, social problems, and thought problems. Pragmatic language correlated significantly with the domains anxious/depressed (.34), withdrawn/depressed (.32), social problems (.47), thought problems (.38), and attention probl…
Conti-Ramsden et al.	2019	Do emotional difficulties and peer problems occur together from childhood to adolescence? The case of children with a history of developmental language disorder (DLD)	England	Manchester Language Study	Cohort study	Longitudinal	prospective	168	no	ASD, neurological difficulties, hearing impairment, general learning disabilities	11	7, 8, 11, 16	24	7: 105.5(15.0): 8:108.2(15.7); 11:85.8(23.6); 16:83.7(18.9)	included: expressive and receptive language	not stated	not stated	Pragmatic Language	CCC	Prosocial & Peer problems	SDQ & Rutter Children's Behaviour Questionnaire	Significantly poorer pragmatic language abilities were found in the group with persistent emotional and peer-relationship problems, as compared to the resolving emotional group and low-level group.
Eadie et al.	2021	Language skills of vulnerable children with social, emotional, and behavioral difficulties: an australian primary school sample	Australia		Pre-experimental	Cross-sectional	prospective	41	no	IQ score <=70	9.4 (1.6)	9.4 (1.6)	12	all above 70	included: ADHD, ASD, ODD, OCD, attachement and anxiety disorders	Multilingual 9% English second language	not stated	Pragmatic Language	CCC-2 (Social Interaction Difference Index)	Behavior	SDQ	In the small sample of 15 measured with the teacher version of the CCC-2, no significant correlation was found between the Social Interaction Difference Index Score and any SDQ score.
Gilmour et al.	2004	Social communication deficits in conduct disorder: a clinical and community survey	England		Quasi-experimental	Cross-sectional	prospective	conduct disorder: 55	yes	global learning difficulties, IQ<=70, not sufficient language skills	10,2 (2,70)	10,2 (2,70)	10.9	not stated	included: 3% separation anxiety disorder, 20% hyperkinetic disorder			Pragmatic Language	CCC	Conduct disorder	diagnosis of conduct disorder	Of the children with conduct disorder, two-thirds had very high rates of SC problems (in the clinical range)—a comparable rate to that of children with ASD. SC was not significantly related to Verbal IQ or Performance IQ.
Halls et al.	2015	Social communication deficits: Specific associations with Social Anxiety Disorder	England		Quasi-experimental	Cross-sectional	prospective	404	no	ASD	121,57 (19,41) months	121,57 (19,41) months	53.05	not stated	included: Separation Anxiety Disorder, Gernerlized Anxiety Disorder, Mood Disorder	uncertain	Mixed group	Social Communication	Social Communication Questionnaire	Social Anxiety Disorder	Anxiety Disorders Interview Schedule for DSM IV for Children-Child and Parent Version & Spence Children's Anxiety Scale	Significantly higher deficits across all SC domains (social interaction, communication, restricted and repetitive behaviors) were found in children with social anxiety disorders, as compared to other anxiety disorders.
Helland et al.	2014	Stable associations between behavioral problems and language impairments across childhood - The importance of pragmatic language problems	Norway	Bergen Child Study	Cohort study	Longitudinal	prospective	40	yes	intellectual disability	13.47 (0.82)	7-9 years & 13.47 (0.82)	20	ID excluded	not included	uncertain	not stated	Pragmatic Language	CCC-2	Behavior/Conduct	SDQ	Pragmatic language ability at age 12–15 years correlated significantly with the pragmatic language composite score (r = −.52), with the SDQ subscales emotional problems (r = −.40) and peer problems (r = −.048), and with the SDQ total difficulties score (r = −.05) at age 7–9 years. In a multiple regression model, language and peer problems at t1 significantly predicted pragmatics at t2 (R2 = 36%).
Hollo et al.	2019	Profiles of Language and Behavior in Students With Emotional Disturbance	USA		Pre-experimental	Cross-sectional	prospective	46	no	low incidence disabilities (e.g. intellectual, neurodevelopmental, hearing or other known sources of LI)	12.2 (2.5)	12.2 (2.5)	0	not stated	included: secondary high incidence (speech, attention, learning) disabilities included	native english	Low SES	Comprehensive assessment of spoken language includes pragmatics and higher order language	CASL pragmatics	Problem Behavior (internalizing, externalizing, total)	Teacher Report Form (TRF) of Achenbach System of Empirically Based Assessment	Pragmatic scores were lower in all subgroups of emotional or behavioral difficulties (internalizing, externalizing, and both) than the scores for receptive and expressive language. The internalizing group was superior in expressive, receptive language, and pragmatics, with the lowest scores in pragmatics.
James et al.	2019	The Spoken Language and Communication Characteristics of Adolescents in Behavioral Schools: A Controlled Comparison Study	Australia		Case-Control	Cross-sectional	prospective	54	yes	hearing impairment, speech, language and/or communication disorder, ASD, ID	13.03	13.03	17	ID excluded	not included	Multilingual		Narrative Discourse	ERRNI (Expression, Recepton and Recall of Narratives) & NSS (narrative scoring scheme) ; SEE´(social Emotioanl evaluation)	Behavior/Conduct, aggression, oppositional, prosocial	SDQ and Conners-3	Individuals with emotional and behavioral difficulties scored significantly lower on narrative skills and SC compared to typically developing students. In the full sample, SC was found to be significantly correlated with SDQ emotional (−.422), SDQ peer problems (−.293), SDQ externalizing behavior (−.462), Conners-3 aggression (−.354), and Conners-3 peer relationships (−.386).
Ketelaars et al.	2010	Pragmatic language impairment and associated behavioural problems	The Netherlands		Community sample	Cross-sectional	prospective	1364	no	no exclusion criteria	4,11 (4 months)	4,11 (4 months)	49.3	not stated	included: 2 ADHD; 3 ASD; 1 LD; 9 general developmental delay	Multilingual 10% not native	not stated	Pragmatic Language	CCC (5 subscales + Pragmatic Composite)	Behavioural problems	SDQ	Children with pragmatic language impairment scored two to three times the sample mean on all subscales of the SDQ and had a risk ratio for abnormal difficulties (total score) of 11.3 for boys and 12.3 for girls. In a regression analysis, structural language explained 14.8% of total problem behavior. After adding pragmatic competence and autistic behavior, the model explained 61.6% of the SDQ tota…
Law et al.	2014	The relative roles played by structural and pragmatic language skills in relation to behaviour in a population of primary school children from socially disadvantaged background	Scotland		Pre-experimental	Cross-sectional	prospective	138	no	ASD	107,2 (23,6) months	107,2 (23,6) months	54.3	95.89 (12.68)	included: children having support for behavior, speech language therapy, occupational therapy, no ASD	Monolingual English	Low SES	Pragmatic Language	CCC-2	Behavior (all SDQ dimensions)	SDQ	Pragmatic difficulties mediated the effects of language skills on emotional problems (85.1%), hyperactivity (87%), peer problems (72.6%), and the SDQ total difficulties score (66%) after controlling for IQ and sex in a sample of socially disadvantaged primary school children.
Law et al.	2015	The Role of Pragmatics in Mediating the Relationship Between Social Disadvantage and Adolescent Behavior	England	ALSPAC	Cohort study	Longitudinal	prospective	2915	no	ASD	9 years	13 years	not stated	Verbal: 107.066(16.8); Nonverbal: 99.615 (17.112)	included except ASD	Multilingual	Mixed group	Pragmatic Language	CCC	Behavior	SDQ	Pragmatic language skills partly mediated the association between social disadvantage and adolescent behavior (emotional and behavioral) in middle childhood, even after controlling for sex, age, and IQ.
Mackie & Law	2014	The functional communication skills of boys with externalising behaviour with and without co-occuring language difficulties	Scotland		Case-Control	Cross-sectional	prospective	43	yes	children with complex needs, english as an additional language, hearing loss, moderate to severe articulation/phonological problems, hard neurological signs, ASD	10.12	10.12	0	92.83 (12.94)	not included	Monolingual English	mixed group	Pragmatic Language	CCC-2	Externalising Behaviour	SDQ	Significantly lower subscale scores and CCC-2 composite score were found for the group of boys with externalizing behavior, relative to the control group.
Mewhort-Buist & Nilsen	2019	Shy children's understanding of irony: Better understanding does not always mean better socioemotional functioning	Canada		Pre-experimental	Cross-sectional	prospective	169	no		10,6 (6 months)	10,6 (6 months)	51	not stated	not stated	Multilingual	mixed group	Verbal irony	Vignettes 12 story scenarios	Shyness, Lonliness, Depression	Children's Shyness Questionnaire; Lonliness Questionnaire; Children's depression inventory; social experience questionnaire	In shyer children, better irony comprehension led to increased loneliness (β = .581) and depression symptoms (β = .678), and to fewer prosocial peer experiences (β = −.460).
Mok et al.	2014	Longitudinal trajectories of peer relations in children with specific language impairment	England	Manchester Language Study	Cohort study	Longitudinal	prospective	171	no	frank neurological difficulties, hearin gimpairment, a diagnosis of autism or a general learning disability	7, 11	7, 8, 11, 16	25	105,7 (14,9) at age 7 and 85,6 (23,5) at age 11	included: emotional problems, conduct problems, hyperactivity	not mentioned	mixed group	Pragmatic Language	CCC	Behavior, conduct, prosocial and peer problems	SDQ	Pragmatic language difficulties at age 7 were 2.5 times more likely for children with speech language difficulties and persistent peer problems than for those with low/no peer problems.
Möricke et al.	2013	Latent class analysis reveals five homogeneous behavioural and developmental profiles in a large Dutch population sample of infants aged 14-15 months	The Netherlands		Cohort study	Cross-sectional	prospective	6330	no	no exclusion criteria	14,84 (2,19)	14,84 (2,19)	47.7	not stated	included: 1,2% physical or mental handicap; 4,1% physical disease; 6,3% used medication	not stated	higher SES than population	Joint attention, gestures, imitations, reactions to being spoken to	Utrecht Screening Questionnaire (deviant communication factor)	demanding behaviour, negative emotionality, social anxiety/inhibition, sleep problems, social interaction problems	Utrecht Screening Questionnaire	Latent class analysis identified a latent class (5.7%) with high scores on deviant communication, negative emotionality, demanding behavior, social anxiety, advanced social interaction, and sleep problems; another latent class (16.4%) had high scores on deviant communication and specific problems in language and communication.
Nilsen et al.	2013	Referential communication in children with ADHD: challenges in the role of a listener	Canada		Case-Control	Cross-sectional	prospective	53	yes	no exclusion criteria	ADHD group: 96,12 (12,95) months	ADHD group: 96,12 (12,95) months	ADHD group: 22	not stated	not stated	not stated	not stated	Pragmatic Language	CCC-2	ADHD	ADHD diagnosis, Conners 3rd Edition - Parent Short Form	In the group of children with ADHD, pragmatic difficulties significantly correlated with inattention (r = .54), hyperactivity/impulsivity (r = .42), and executive functioning (r = .45). Based on parent-reported scores, pragmatic impairment was found to be significantly correlated with ADHD symptoms, inattention (.83), hyperactivity/impulsivity (.79), and executive functioning (.75), even after co…
Oliver et al.	2011	Social Cognition and Conduct Problems: A Developmental Approach	England	ALSPAC	Cohort study	Longitudinal	prospective	6074	no	ASD, other pervasive developmental disorders, low IQ	9 years	4, 7, 8, 10, 12, 13	49.9	not stated <70 excluded	not stated	Multilingual	Mixed group	Pragmatic Language	CCC	Conduct problems	SDQ	SC difficulties were significantly greater in all conduct-problems groups, particularly in the early-onset-persistent group. Controlling for demographic confounders and child verbal IQ did not change the associations. There was only a small change in case of insertion of overactivity and effects on pragmatics in boys.
Parke et al.	2021	Social Cognition in Children with ADHD	USA		Case-Control	Cross-sectional	prospective	50	yes	English not primary language, comorbid ASD, traumatic brain injury or other neurological condition	ADHD group: 10.57 (2.09)	ADHD group: 10.57 (2.09)	ADHD group: 24	ADHD group: 98,08 (15,15)	included: ADHD-combined, ADHD-Inattentive, Oppositional defiant disorder	Monolingual English	Mixed group	Pragmatic Language	CCC-2	Externalizing problems, behavioral symptoms, conduct problems	BASC-2; externalizing problems, behavioral symptoms, conduct problems	Pragmatic language skills were significantly correlated with externalizing behavior (.59) and behavioral symptoms of ADHD (.74), and with declines in adaptive skills (−.74), even after controlling for social cognition. Pragmatic language and cognitive empathy explained a substantial amount of variance in problematic and adaptive behaviors (R2 = .51).
Rice et al.	2019	Characterizing developmental trajectories and the role of neuropsychiatric genetic risk variants in early-onset depression	England	ALSPAC	Cohort study	Longitudinal	prospective	7543	no	not stated	7	10.64 (0.25) & 18.65 (0.49)	not stated	not stated	included: ADHD, psychotic experiences	Multilingual	Mixed group	Pragmatic Language	CCC & Social and Communication Disorders Checklist	Early-onset Depression	Short mood and feelings questionnaire	Higher rates of childhood SC and pragmatic language problems were identified in individuals with early-adolescence onset of depression, compared to those with persistently low depression trajectories (OR = 1.50 and OR = 0.63, respectively) and those with later-adolescence onset (OR = 1.31 and OR = 0.60, respectively).
Riglin et al.	2016	Association of genetic risk variants with Attention-Deficit/Hyperactivity Disorder trajectories in the general population	England	ALSPAC	Cohort study	Longitudinal	prospective	6664	no	not stated	7-9 years	47, 81, 97, 115, 140, 157 & 198 months	not stated	not stated	included: schizophrenia, bipolar disorder, depression	not stated	Mixed group	Pragmatic Language	CCC & Social and Communication Disorders Checklist	ADHD	SDQ	The persistent ADHD trajectory from 4 to 17 years was significantly associated with multimorbidity: within this group, 53.1% had SC problems, 27.8% had pragmatic language impairments, 24.1% had low IQ, and 42% had conduct problems in childhood.
Roy & Chiat	2014	Developmental pathways of language and social communication problems in 9-11 year olds: unpicking the heterogeneity	England		Pre-experimental	Cross-sectional	prospective	91	no	hearing loss, oro-motor difficulties, autism, ASD, concerns nonverbal activity	10,5 (6,74 months)	10,5 (6,74 months)	26	94.5% IQ in normal range (above 85) and 6 children score above 80	not included	main language English	mixed group	Autistic Impairment	Social Responsiveness Scale	Social, emotional and behavioral difficulties	SDQ	All children with SC problems (combined with language difficulties or not) had more severe SDQ total difficulties scores than those without SC difficulties. SC scores and SDQ scores were significantly correlated (.78).
Skuse et al.	2009	Social Communication Competence and Functional Adaptation in a General Population of Children: Preliminary Evidence for Sex-by-Verbal IQ Differential Risk	England	ALSPAC	Cohort study	Longitudinal	prospective	8094	no	no exclusion criteria	7.8 years	8.4 years (3.7 months)	48.5	VIQ range 46-155; performance IQ range 46-151; full-scale IQ range 45-151	not stated	Multilingual	Mixed group	Pragmatic Language	Social Communication Disorders Checklist	Conduct problems	SDQ	SC difficulties were significantly associated with all SDQ behavior outcomes about 1 year later, after controlling for sex, IQ, and maternal education.
Sullivan et al.	2016	A longitudinal investigation of childhood communication ability and adolescent psychotic experiences in a community sample	England	ALSPAC	Cohort study	Longitudinal	prospective	7659	no	IQ score <=70	9	12 & 18	52.2	100.5 (17.01)	not stated	Multilingual	Mixed group	Pragmatic Language	CCC	Depression	Moods and Feelings Questionnaire	Poorer pragmatic language at age 9 was associated with depression at age 18 (OR = 1.10). Poorer expressive speech and language abilities were not associated with depression at either age.
Sullivan et al.	2017	The longitudinal association between external locus of control, social cognition and adolescent psychopathology	England	ALSPAC	Cohort study	Longitudinal	prospective	7058	no	no exclusion criteria	7, 10, 13, 16 years	12, 18 years	51.6	not stated	included	Multilingual	Mixed group	Social Communication	Social Communication Disorders Checklist	Depressive Symptoms	Short Moods and Feelings Questionnaire	SC abilities at ages 7 and 10 were significantly associated with depressive symptoms at 12 years (OR = 1.22), and SC abilities at ages 13 and 16 were significantly associated with depressive symptoms at 18 years (OR = 1.21), even after controlling for sociodemographic variables (including IQ) and autism traits.
Theriault et al.	2001	Impulsive, but violent? Are components of the attention deficit-hyperactivity syndrome associated with aggression in relationships?	Canada		Pre-experimental	Cross-sectional	prospective	157	no	no exclusion criteria	19.78	19.78	56.69	not stated	not stated	not mentioned	not stated	Verbal Impulsivity	Pragmatic Language Inventory	Aggression	Conflict Tactics Scale	Pragmatic language abilities (mostly verbal impulsivity) almost completely explained the relationship between ADHD symptoms and relationship aggression.
